# Supplementary material for: Metabolomics Analysis of Splenic CD19+ B Cells in Mice Chronically Infected With Echinococcus granulosus sensu lato Protoscoleces
Source: Front Vet Sci. 2021 Sep 6;8:718743. doi: 10.3389/fvets.2021.718743 (PMC8450515; doi:10.3389/fvets.2021.718743)
Supplement: Supplementary file 2 [file Table_2.XLSX]

## Sheet: Sheet1
Supplementary Table 2. The list and KEGG pathways of differential metabolites identified in splenic B cells post EgPSC infection.
index	CK-1	CK-2	CK-3	CK-4	CK-5	CK-6	M-1	M-2	M-3	M-4	M-5	M-6	control_mean	case_mean	log2_FC(case_mean/control_mean)	Pvalue	fdr	vip	name	formula	CAS	molecular weight	Retention time (min)	m/z	-	C_ID	Pathway	KEGG_B_class	KEGG_A_class
POS08888	231634	341663	277426	93468.8	306852	177515	225952	218155	4.68454e+06	3.24102e+06	4.73772e+06	4.51153e+06	238093	2.93649e+06	3.62449	0.0124831	0.757428	0.850091	2-Hydroxy-3-chloropenta-2,4-dienoate	-	-	-	31.3126	149.002	-	C11353	ko01220//Degradation of aromatic compounds	Global and overview maps	Metabolism
NEG07871	140812	172757	45585.9	223291	256054	137684	945278	548214	862605	742252	885164	487421	162697	745156	2.19535	3.58635e-05	0.303262	0.592039	PC(15:0/P-16:0)	-	-	-	486.327	702.536	Glycerophospholipids	C00157	ko01100//Metabolic pathways;ko01110//Biosynthesis of secondary metabolites;ko00564//Glycerophospholipid metabolism;ko04723//Retrograde endocannabinoid signaling;ko05231//Choline metabolism in cancer;ko00591//Linoleic acid metabolism;ko00592//alpha-Linolenic acid metabolism;ko00590//Arachidonic acid metabolism	Cancers;Global and overview maps;Lipid metabolism;Nervous system	Human Diseases;Metabolism;Organismal Systems
POS08868	199422	6.87093e+06	4.24816e+06	9.92148e+07	2.51186e+06	5.28215e+07	1.03231e+08	1.07863e+08	9.55168e+07	1.06849e+08	9.54544e+07	3.39263e+06	2.76444e+07	8.53845e+07	1.62698	0.0328378	0.973991	3.67642	2-Aminophenol	-	-	-	586.148	110.06	-	C01987	ko01120//Microbial metabolism in diverse environments;ko00380//Tryptophan metabolism	Amino acid metabolism;Global and overview maps	Metabolism
NEG06864	30663	368162	378029	360750	24076.5	221882	916166	160688	825324	349241	846580	738291	230594	639382	1.47132	0.0172723	1	0.480727	6-Methylthiopurine 5'-monophosphate ribonucleotide	-	-	-	292.481	377.035	Purine nucleotides	C16615	ko00983//Drug metabolism - other enzymes	Xenobiotics biodegradation and metabolism	Metabolism
POS09364	3.22768e+06	2.60259e+06	1.53655e+06	6.09286e+06	535486	1.89812e+06	3.8421e+06	4.9381e+06	7.87809e+06	8.83173e+06	7.4892e+06	4.63083e+06	2.64888e+06	6.26834e+06	1.2427	0.0102267	0.720979	0.988149	Dihydrozeatin	-	-	-	511.507	222.14	Imidazopyrimidines	C02029	ko01110//Biosynthesis of secondary metabolites	Global and overview maps	Metabolism
NEG06873	62602	66696.3	29257.1	39082.4	131452	134579	142659	140185	143029	129446	354075	133693	77278.1	173848	1.16969	0.0386776	1	0.222952	6-endo-Hydroxycineole	-	-	-	18.9361	169.123	-	C03092	ko01110//Biosynthesis of secondary metabolites	Global and overview maps	Metabolism
POS09563	3.05363e+06	5.46027e+06	730944	269460	2.14233e+06	1.50728e+06	6.89128e+06	4.37317e+06	3.68855e+06	7.40105e+06	3.60908e+06	3.04396e+06	2.19398e+06	4.83451e+06	1.13982	0.0341133	0.989384	0.779219	L-2,4-Diaminobutanoate	-	-	-	494.614	119.081	Carboxylic acids and derivatives	C03283	ko01100//Metabolic pathways;ko01120//Microbial metabolism in diverse environments;ko01230//Biosynthesis of amino acids;ko01210//2-Oxocarboxylic acid metabolism;ko00260//Glycine, serine and threonine metabolism	Amino acid metabolism;Global and overview maps	Metabolism
NEG07084	512783	298163	115513	178352	274678	257922	617831	664670	314331	337596	803243	458797	272902	532745	0.965062	0.0229371	1	0.256953	CMP	-	-	-	30.4539	322.044	Pyrimidine nucleotides	C00055	ko01100//Metabolic pathways;ko00240//Pyrimidine metabolism	Global and overview maps;Nucleotide metabolism	Metabolism
NEG07986	180472	169699	184907	173844	225386	202595	529966	397390	244780	276815	546615	206653	189484	367037	0.953849	0.0152329	1	0.271314	Phosphoguanidinoacetate	-	-	-	655.196	196.015	Carboxylic acids and derivatives	C03166	ko00330//Arginine and proline metabolism	Amino acid metabolism	Metabolism
POS08727	1.01671e+06	966696	977828	795907	1.06176e+06	1.05505e+06	646663	524660	162131	461714	959981	1.09079e+06	978991	640989	-0.610996	0.0414557	1	0.268057	(R)-2-Methylimino-1-phenylpropan-1-ol	-	-	-	463.102	164.104	-	C04351	ko01100//Metabolic pathways;ko00360//Phenylalanine metabolism	Amino acid metabolism;Global and overview maps	Metabolism
POS09624	1.39643e+06	2.81684e+06	2.0903e+06	1.57124e+06	2.75814e+06	2.39939e+06	2.15112e+06	2.12232e+06	745933	1.03538e+06	1.10117e+06	1.25613e+06	2.17206e+06	1.40201e+06	-0.631565	0.0487805	1	0.409513	LysoPC(15:0)	-	-	-	482.276	482.322	Glycerophospholipids	C04230	ko00564//Glycerophospholipid metabolism;ko05231//Choline metabolism in cancer	Cancers;Lipid metabolism	Human Diseases;Metabolism
POS09122	626061	1.04505e+06	1.02071e+06	893858	1.17456e+06	1.07483e+06	750627	723518	474582	843833	499643	443518	972512	622620	-0.643363	0.00752138	0.702906	0.309597	Adenine	-	-	-	43.6527	136.061	Imidazopyrimidines	C00147	ko01100//Metabolic pathways;ko00230//Purine metabolism	Global and overview maps;Nucleotide metabolism	Metabolism
POS04146	2.46756e+07	2.75278e+07	2.31547e+07	1.3323e+07	2.54613e+07	2.11479e+07	2.31417e+07	2.08418e+07	1.22014e+07	1.01732e+07	1.06935e+07	9.22071e+06	2.25484e+07	1.43787e+07	-0.649088	0.0285544	0.970286	1.42423	Taurine	-	-	-	31.987	126.022	Organic sulfonic acids and derivatives	C00245	ko01100//Metabolic pathways;ko02010//ABC transporters;ko00430//Taurine and hypotaurine metabolism;ko00920//Sulfur metabolism;ko04080//Neuroactive ligand-receptor interaction;ko00120//Primary bile acid biosynthesis	Energy metabolism;Global and overview maps;Lipid metabolism;Membrane transport;Metabolism of other amino acids;Signaling molecules and interaction	Environmental Information Processing;Metabolism
POS06508	1.02001e+07	1.0186e+07	8.87225e+06	6.1342e+06	9.97123e+06	8.51561e+06	8.69682e+06	7.10967e+06	4.18502e+06	4.23319e+06	4.9954e+06	4.77764e+06	8.97991e+06	5.66629e+06	-0.664296	0.00712299	0.700626	0.967391	4-Oxoproline	-	-	-	262.513	130.122	-	C01877	ko00330//Arginine and proline metabolism	Amino acid metabolism	Metabolism
NEG07035	173812	126105	90853.9	93018.6	159009	134221	110202	95618.3	44601.7	56658.4	115333	57287.6	129503	79950.2	-0.695813	0.0238978	1	0.176267	Biotin	-	-	-	30.909	243.083	Biotin and derivatives	C00120	ko01100//Metabolic pathways;ko02010//ABC transporters;ko04977//Vitamin digestion and absorption;ko00780//Biotin metabolism	Digestive system;Global and overview maps;Membrane transport;Metabolism of cofactors and vitamins	Environmental Information Processing;Metabolism;Organismal Systems
POS08719	2.92276e+06	1.37421e+06	1.20555e+06	1.63325e+06	2.33543e+06	1.73573e+06	1.25546e+06	1.15527e+06	886794	1.13693e+06	1.18319e+06	1.23773e+06	1.86782e+06	1.14256e+06	-0.709083	0.02257	0.878453	0.41612	(E)-4-(Trimethylammonio)but-2-enoate	-	-	-	35.8966	144.102	-	C04114	ko02010//ABC transporters	Membrane transport	Environmental Information Processing
POS09324	3.11574e+06	3.59454e+06	3.08426e+06	1.85718e+06	3.20206e+06	2.73528e+06	2.17784e+06	1.99683e+06	1.47031e+06	1.59629e+06	1.69743e+06	1.42302e+06	2.93151e+06	1.72696e+06	-0.763412	0.00126833	0.300397	0.61674	Dehydroalanine	-	-	-	31.3119	88.039	Carboxylic acids and derivatives	C02218	ko00270//Cysteine and methionine metabolism	Amino acid metabolism	Metabolism
POS09589	4.84711e+06	4.39182e+06	2.64763e+06	2.75656e+06	3.04953e+06	2.02229e+06	3.15851e+06	2.5657e+06	970221	1.61216e+06	1.65213e+06	1.6231e+06	3.28582e+06	1.9303e+06	-0.767426	0.0336668	0.98154	0.566685	L-Tyrosine	-	-	-	93.4814	182.081	Carboxylic acids and derivatives	C00082	ko01100//Metabolic pathways;ko01110//Biosynthesis of secondary metabolites;ko01130//Biosynthesis of antibiotics;ko01230//Biosynthesis of amino acids;ko01210//2-Oxocarboxylic acid metabolism;ko05230//Central carbon metabolism in cancer;ko04974//Protein digestion and absorption;ko00970//Aminoacyl-tRNA biosynthesis;ko00350//Tyrosine metabolism;ko00730//Thiamine metabolism;ko00360//Phenylalanine meta…	Amino acid metabolism;Biosynthesis of other secondary metabolites;Cancers;Digestive system;Endocrine system;Global and overview maps;Metabolism of cofactors and vitamins;Metabolism of other amino acids;Nervous system;Neurodegenerative diseases;Substance dependence;Translation	Genetic Information Processing;Human Diseases;Metabolism;Organismal Systems
NEG07557	74653.2	72695.9	64648.6	81776.8	154555	84135.7	86127.1	30744.7	47613.9	35436.8	57584.7	52100.8	88744.2	51601.4	-0.782244	0.0393784	1	0.118685	Kinobscurinone	-	-	-	28.5929	305.044	-	C12391	ko01130//Biosynthesis of antibiotics	Global and overview maps	Metabolism
POS10013	623963	609577	680658	641538	522909	610202	193714	262784	336492	409538	440010	498249	614808	356798	-0.785029	0.000520336	0.216535	0.287884	Triethanolamine	-	-	-	31.3276	150.112	Amines	C06771	ko00564//Glycerophospholipid metabolism	Lipid metabolism	Metabolism
POS09679	640412	371315	239253	348439	431338	351674	251149	211343	180718	262297	201627	257247	397072	227397	-0.804189	0.0134126	0.759957	0.209412	N(pi)-Methyl-L-histidine	-	-	-	29.9934	170.092	Carboxylic acids and derivatives	C01152	ko00340//Histidine metabolism	Amino acid metabolism	Metabolism
NEG07617	205441	297242	231859	271140	386897	353321	90867.2	104716	172308	187946	327268	103822	290983	164488	-0.822955	0.020966	1	0.167551	Lithocholic acid	-	-	-	424.705	375.294	Lipids and lipid-like molecules	C03990	ko04976//Bile secretion	Digestive system	Organismal Systems
POS09467	2.64434e+07	2.7271e+07	2.75698e+07	2.54592e+07	2.51743e+07	2.56339e+07	2.84225e+07	1.74866e+06	2.83258e+06	2.18996e+07	2.733e+07	6.37153e+06	2.62586e+07	1.47675e+07	-0.830367	0.0481861	1	1.58256	Glycerone phosphate	-	-	-	165.268	171.005	Organooxygen compounds	C00111	ko01100//Metabolic pathways;ko01120//Microbial metabolism in diverse environments;ko01110//Biosynthesis of secondary metabolites;ko01130//Biosynthesis of antibiotics;ko01230//Biosynthesis of amino acids;ko00564//Glycerophospholipid metabolism;ko01200//Carbon metabolism;ko00760//Nicotinate and nicotinamide metabolism;ko00010//Glycolysis / Gluconeogenesis;ko00051//Fructose and mannose metabolism;ko…	Carbohydrate metabolism;Global and overview maps;Lipid metabolism;Metabolism of cofactors and vitamins	Metabolism
NEG06954	155857	304599	282273	169188	328566	241644	145393	128056	50678.4	134549	272801	69728	247021	133534	-0.887423	0.0254157	1	0.155668	Antibiotic JI-20A	-	-	-	433.599	480.273	-	C17704	ko01130//Biosynthesis of antibiotics;ko00524//Neomycin, kanamycin and gentamicin biosynthesis	Biosynthesis of other secondary metabolites;Global and overview maps	Metabolism
POS09522	428561	490207	387134	207413	477473	373109	200444	207877	255253	191231	202818	218904	393983	212755	-0.888942	0.00176833	0.369726	0.236831	Iminoglycine	-	-	-	31.3524	74.0234	-	C15809	ko01100//Metabolic pathways;ko00730//Thiamine metabolism	Global and overview maps;Metabolism of cofactors and vitamins	Metabolism
NEG08431	4.2253e+06	3.10143e+06	2.6389e+06	1.76406e+06	2.90236e+06	1.21744e+06	2.15522e+06	1.8151e+06	766161	822224	2.22546e+06	701581	2.64158e+06	1.41429e+06	-0.901323	0.0411357	1	0.947634	Orotidine	C10H12N2O8	314-50-1	288.059	28.7643	287.052	Pyrimidine nucleosides	C01103	ko01100//Metabolic pathways;ko00240//Pyrimidine metabolism	Global and overview maps;Nucleotide metabolism	Metabolism
POS08995	3.91424e+07	2.60847e+07	1.96549e+07	1.44236e+07	3.06227e+07	2.635e+07	2.16789e+07	1.94616e+07	1.04202e+07	1.04453e+07	1.02823e+07	9.87375e+06	2.60464e+07	1.36937e+07	-0.927571	0.0136397	0.759957	1.80881	4-Amino-2-hydroxylamino-6-nitrotoluene	-	-	-	31.0612	184.073	-	C16403	ko01120//Microbial metabolism in diverse environments	Global and overview maps	Metabolism
POS09408	3.14204e+06	3.41282e+06	3.03444e+06	2.19929e+06	3.53008e+06	3.28131e+06	3.07412e+06	2.68024e+06	1.30448e+06	939939	753787	1.01739e+06	3.1e+06	1.62833e+06	-0.928876	0.0083168	0.720979	0.643542	Ethanolamine phosphate	-	-	-	31.0787	142.026	Organic phosphoric acids and derivatives	C00346	ko01100//Metabolic pathways;ko00564//Glycerophospholipid metabolism;ko00600//Sphingolipid metabolism;ko04071//Sphingolipid signaling pathway	Global and overview maps;Lipid metabolism;Signal transduction	Environmental Information Processing;Metabolism
POS08974	1.01867e+07	1.27365e+07	1.4832e+07	1.30658e+07	7.51553e+06	6.40454e+06	2.5074e+06	2.44106e+06	3.03977e+06	3.69303e+06	1.26243e+07	7.86397e+06	1.07902e+07	5.36159e+06	-1.00899	0.030513	0.973991	1.12652	3-Propylmalate	-	-	-	564.409	177.077	-	C02123	ko00630//Glyoxylate and dicarboxylate metabolism	Carbohydrate metabolism	Metabolism
POS09916	1.07788e+06	915522	802642	498264	844207	443712	890440	483781	108812	260368	165218	270684	763704	363217	-1.07218	0.0270229	0.951372	0.314248	S-Glutathionyl-L-cysteine	-	-	-	35.0963	427.093	-	C05526	ko00270//Cysteine and methionine metabolism	Amino acid metabolism	Metabolism
POS04166	2.52603e+07	2.43718e+07	2.23117e+07	1.4527e+07	2.45819e+07	2.07599e+07	1.70851e+07	1.55925e+07	7.21969e+06	6.29923e+06	8.33733e+06	7.67244e+06	2.19688e+07	1.03677e+07	-1.08336	0.000977543	0.246643	1.923	Glutamate	-	-	-	32.5322	148.06	Carboxylic acids and derivatives	C00302	ko00460//Cyanoamino acid metabolism	Metabolism of other amino acids	Metabolism
POS09737	5.48257e+06	2.89424e+06	1.97747e+06	2.21384e+06	2.77872e+06	2.50971e+06	2.04161e+06	1.79168e+06	824766	1.01434e+06	1.30195e+06	1.26968e+06	2.97609e+06	1.374e+06	-1.11503	0.0159855	0.788343	0.644857	N6-(delta2-Isopentenyl)-adenine	-	-	-	56.211	204.122	-	C04083	ko01110//Biosynthesis of secondary metabolites	Global and overview maps	Metabolism
POS09604	6.50871e+06	3.61809e+06	2.43083e+06	2.09914e+06	3.8492e+06	2.66306e+06	2.88363e+06	2.42312e+06	878956	1.83281e+06	609705	1.10334e+06	3.52817e+06	1.62192e+06	-1.12121	0.0301843	0.973991	0.678055	Leucocyanidin	-	-	-	59.4739	307.082	-	C05906	ko01110//Biosynthesis of secondary metabolites	Global and overview maps	Metabolism
NEG07440	1.55061e+06	1.05283e+06	705970	568042	1.03236e+06	707187	717647	686812	176991	289158	402362	301236	936166	429034	-1.12567	0.0147271	1	0.633697	Glutathione disulfide	-	-	-	26.195	611.144	Carboxylic acids and derivatives	C00127	ko00480//Glutathione metabolism;ko04918//Thyroid hormone synthesis	Endocrine system;Metabolism of other amino acids	Metabolism;Organismal Systems
POS09048	128906	351712	184910	176068	272460	228287	201837	211637	57971.2	26053.5	40809.4	66989.7	223724	100883	-1.14904	0.0258189	0.940525	0.173354	5-Oxoavermectin ''1a'' aglycone	-	-	-	414.503	583.321	-	C11978	ko01130//Biosynthesis of antibiotics	Global and overview maps	Metabolism
POS10214	5.16556e+06	2.5425e+06	1.93539e+06	2.11429e+06	2.73172e+06	2.65769e+06	1.7782e+06	1.73786e+06	767327	1.03867e+06	1.04525e+06	1.15765e+06	2.85786e+06	1.25416e+06	-1.18821	0.0101698	0.720979	0.659824	O-ACETYL-L-CARNITINE	-	-	-	44.4081	204.122	Fatty Acyls	C02571	ko04931//Insulin resistance	Endocrine and metabolic diseases	Human Diseases
NEG08172	1.50372e+06	1.02077e+06	696675	531500	1.13742e+06	692886	665212	521094	230445	287503	556330	173280	930495	405644	-1.19778	0.0109756	1	0.630212	Sulfoacetaldehyde	-	-	-	27.8104	122.976	-	C00593	ko01100//Metabolic pathways;ko01120//Microbial metabolism in diverse environments;ko00430//Taurine and hypotaurine metabolism	Global and overview maps;Metabolism of other amino acids	Metabolism
NEG07523	5.08024e+06	2.98283e+06	1.79268e+06	1.07375e+06	2.32361e+06	2.21559e+06	1.96253e+06	1.51517e+06	564790	757296	1.13044e+06	684830	2.57812e+06	1.10251e+06	-1.22553	0.0349961	1	1.06878	Inosine	-	-	-	133.898	267.073	Purine nucleosides	C00294	ko01100//Metabolic pathways;ko00230//Purine metabolism	Global and overview maps;Nucleotide metabolism	Metabolism
POS04134	1.63869e+08	9.58171e+07	7.36623e+07	6.38569e+07	1.08762e+08	9.21747e+07	6.32967e+07	5.57306e+07	3.00031e+07	3.08739e+07	3.68959e+07	3.70456e+07	9.96904e+07	4.23076e+07	-1.23654	0.00407084	0.557387	4.09303	L-CARNITINE	C7H15NO3	541-15-1	161.105	33.596	162.112	Organonitrogen compounds	C00318	ko04976//Bile secretion	Digestive system	Organismal Systems
POS09514	2.56029e+07	1.51991e+07	8.33884e+06	5.12643e+06	1.12441e+07	1.08485e+07	1.0021e+07	7.42129e+06	2.4462e+06	3.70601e+06	4.36556e+06	3.33047e+06	1.27267e+07	5.21508e+06	-1.28709	0.0380885	1	1.33171	Hypoxanthine	-	-	-	133.431	137.045	Imidazopyrimidines	C00262	ko01100//Metabolic pathways;ko00230//Purine metabolism	Global and overview maps;Nucleotide metabolism	Metabolism
POS09635	2.14012e+06	2.26833e+06	1.60687e+06	1.12346e+06	1.8282e+06	1.60548e+06	1.16018e+06	1.03639e+06	470388	384521	547730	557996	1.76208e+06	692867	-1.34663	0.000549527	0.216535	0.591416	Maleamate	-	-	-	31.3219	116.034	-	C01596	ko01120//Microbial metabolism in diverse environments;ko00760//Nicotinate and nicotinamide metabolism	Global and overview maps;Metabolism of cofactors and vitamins	Metabolism
POS08892	6.17113e+07	3.15422e+07	2.09302e+07	2.25493e+07	4.33497e+07	3.42893e+07	2.5205e+07	1.6996e+07	7.72919e+06	9.06398e+06	1.11241e+07	1.15819e+07	3.57287e+07	1.36167e+07	-1.3917	0.00817979	0.720979	2.46204	2-Maleylacetate	-	-	-	57.0209	159.027	Keto acids and derivatives	C02222	ko01100//Metabolic pathways;ko01120//Microbial metabolism in diverse environments;ko01220//Degradation of aromatic compounds	Global and overview maps	Metabolism
NEG06524	34038.6	35062.5	31292.2	27649.9	36171	19553.1	11428.1	14405.9	5374.1	13878.6	9770.4	14981.3	30627.9	11639.7	-1.39579	7.41979e-05	0.313709	0.108789	2,3-Dinor-8-iso prostaglandin F2alpha	-	-	-	229.905	325.202	-	C14794	ko00590//Arachidonic acid metabolism	Lipid metabolism	Metabolism
NEG07081	218632	183723	235385	97544.1	234102	244483	143711	111588	36801.4	44387.4	87274.5	37111.1	202312	76812.3	-1.39717	0.0015489	1	0.276277	CDP-ethanolamine	-	-	-	27.5887	445.053	Pyrimidine nucleotides	C00570	ko01100//Metabolic pathways;ko00564//Glycerophospholipid metabolism	Global and overview maps;Lipid metabolism	Metabolism
POS09027	664015	220711	236409	227805	462470	468599	334394	262572	51284.1	118068	43595	35711.9	380002	140938	-1.43095	0.0246873	0.914963	0.242462	5'-Methylthioadenosine	-	-	-	172.495	298.095	5'-deoxyribonucleosides	C00170	ko01100//Metabolic pathways;ko00270//Cysteine and methionine metabolism	Amino acid metabolism;Global and overview maps	Metabolism
POS09021	4.9701e+06	3.9751e+06	2.91778e+06	2.02568e+06	3.50259e+06	3.00729e+06	2.05409e+06	1.72104e+06	843879	779784	977292	880053	3.39976e+06	1.20936e+06	-1.49119	0.000851696	0.239033	0.838946	4-Nitrocatechol	-	-	-	30.5265	156.026	Phenols	C02235	ko01120//Microbial metabolism in diverse environments	Global and overview maps	Metabolism
POS09466	1.59585e+06	2.77908e+06	2.73398e+06	2.43136e+06	3.76233e+06	4.42869e+06	2.47263e+06	2.21192e+06	200045	112412	319326	848308	2.95521e+06	1.02744e+06	-1.52421	0.00875819	0.720979	0.724273	Glutathione	-	-	-	44.1613	308.09	Carboxylic acids and derivatives	C00051	ko01100//Metabolic pathways;ko02010//ABC transporters;ko00270//Cysteine and methionine metabolism;ko04976//Bile secretion;ko00480//Glutathione metabolism;ko04918//Thyroid hormone synthesis	Amino acid metabolism;Digestive system;Endocrine system;Global and overview maps;Membrane transport;Metabolism of other amino acids	Environmental Information Processing;Metabolism;Organismal Systems
NEG06455	1.72118e+06	578054	382915	1.27073e+06	489719	1.18393e+06	489723	482902	359062	324471	241244	54527.6	937756	325322	-1.52735	0.022753	1	0.68537	1-Methylseleno-N-acetyl-D-galactosamine	-	-	-	27.1291	298.024	-	C18893	ko00450//Selenocompound metabolism	Metabolism of other amino acids	Metabolism
POS09448	329351	353481	449374	297180	562811	330264	202109	264847	90328.3	108334	67101.1	36510.2	387077	128205	-1.59417	0.000765632	0.238074	0.286101	GMP	-	-	-	55.4349	364.064	Purine nucleotides	C00144	ko01100//Metabolic pathways;ko00230//Purine metabolism;ko04742//Taste transduction;ko04022//cGMP - PKG signaling pathway;ko04740//Olfactory transduction;ko04744//Phototransduction	Global and overview maps;Nucleotide metabolism;Sensory system;Signal transduction	Environmental Information Processing;Metabolism;Organismal Systems
POS09339	856956	349984	285948	444498	546025	513128	96397.8	100548	159333	334462	120965	135097	499423	157801	-1.66216	0.00343138	0.513063	0.315485	Dethiobiotin	-	-	-	28.387	215.136	Fatty Acyls	C01909	ko01100//Metabolic pathways;ko00780//Biotin metabolism	Global and overview maps;Metabolism of cofactors and vitamins	Metabolism
NEG06809	6910.23	26748.1	46912.9	30269.3	46881.4	71324.1	21128.4	23202.4	6731.92	2618.71	12229.1	2920.68	38174.3	11471.9	-1.7345	0.0204518	1	0.0869675	5-Amino-6-(5'-phospho-D-ribitylamino)uracil	-	-	-	23.2836	355.064	-	C04454	ko01100//Metabolic pathways;ko01110//Biosynthesis of secondary metabolites;ko00740//Riboflavin metabolism	Global and overview maps;Metabolism of cofactors and vitamins	Metabolism
POS09135	7.81462e+07	1.30717e+08	1.36246e+08	8.4876e+07	2.57183e+06	8.50059e+07	3.46655e+06	1.0203e+07	3.36959e+06	3.0405e+07	9.52328e+07	3.20541e+06	8.62606e+07	2.43137e+07	-1.82693	0.0304029	0.973991	3.90481	Aminoacetone	-	-	-	53.8718	74.0598	Organooxygen compounds	C01888	ko00260//Glycine, serine and threonine metabolism	Amino acid metabolism	Metabolism
NEG07122	565901	160397	169680	96274.9	228577	168794	67199.5	152799	26951.6	40423.3	64451.3	27662.3	231604	63247.8	-1.87257	0.0406917	1	0.388571	Cephamycin C	-	-	-	28.0824	445.096	-	C06566	ko01130//Biosynthesis of antibiotics	Global and overview maps	Metabolism
NEG06889	59731.3	76535	68500.9	57123.7	129169	128441	59246.4	58942.7	0	2544.18	0	15718.1	86583.5	22741.9	-1.92874	0.00529227	1	0.175603	7a-Hydroxy-O-carbamoyl-deacetylcephalosporin C	-	-	-	30.7414	431.091	-	C06569	ko01130//Biosynthesis of antibiotics	Global and overview maps	Metabolism
POS08897	2.79514e+06	1.77426e+06	893428	418462	1.10488e+06	1.03223e+06	821655	662363	116398	122737	259326	110992	1.3364e+06	348912	-1.93742	0.0220984	0.878453	0.502228	2-O-(alpha-D-Mannosyl)-D-glycerate	-	-	-	133.434	269.087	-	C11544	ko00051//Fructose and mannose metabolism	Carbohydrate metabolism	Metabolism
POS10080	760070	217726	134140	600021	450629	633080	0	39731.9	38408.1	511417	77504.5	37510.8	465945	117429	-1.98837	0.0216744	0.878453	0.290709	delta-Tocotrienol	-	-	-	343.252	397.302	Prenol lipids	C14156	ko01110//Biosynthesis of secondary metabolites;ko00130//Ubiquinone and other terpenoid-quinone biosynthesis	Global and overview maps;Metabolism of cofactors and vitamins	Metabolism
NEG06703	205949	106583	37684.1	98769.1	139054	101689	13203.7	11458.5	11493.1	49410.5	46312.9	15024.8	114955	24483.9	-2.23116	0.003478	1	0.246617	3-Geranylgeranylindole	-	-	-	470.94	388.307	-	C20525	ko01100//Metabolic pathways;ko01110//Biosynthesis of secondary metabolites	Global and overview maps	Metabolism
POS09087	1.26458e+06	202995	182002	434535	548511	958245	14083.9	59503.9	38110.6	508861	19621.3	30627.4	598479	111801	-2.42036	0.0306158	0.973991	0.339498	7alpha-Hydroxycholesterol	-	-	-	399.401	403.351	Steroids and steroid derivatives	C03594	ko01100//Metabolic pathways;ko00120//Primary bile acid biosynthesis	Global and overview maps;Lipid metabolism	Metabolism
POS10017	848373	557184	350353	308753	484377	337684	115353	89298.3	39536.2	52903.7	47547.9	61610.1	481121	67708.2	-2.829	0.00060938	0.231226	0.365769	Trimethylamine N-oxide	-	-	-	33.2456	76.0755	Organonitrogen compounds	C01104	ko01120//Microbial metabolism in diverse environments	Global and overview maps	Metabolism
NEG06888	21460.3	8477.91	6862.15	12841.5	15863	8460.97	657.899	1315.84	920.675	2744.45	0	4559.01	12327.6	1699.65	-2.85859	0.00120266	1	0.090371	7-O-Acetylsalutaridinol	-	-	-	160.393	370.162	-	C05322	ko01100//Metabolic pathways;ko01110//Biosynthesis of secondary metabolites	Global and overview maps	Metabolism
POS09481	1.96133e+06	1.73865e+06	1.97332e+06	987813	3.07862e+06	1.46438e+06	813221	239961	138285	111664	75323.6	99852.7	1.86735e+06	246385	-2.92201	0.000364482	0.216535	0.725564	Guanine	-	-	-	43.551	152.056	Imidazopyrimidines	C00242	ko01100//Metabolic pathways;ko00230//Purine metabolism	Global and overview maps;Nucleotide metabolism	Metabolism
POS09482	1.07288e+06	687893	345132	88195.4	692265	428007	293277	105296	0	26656.2	0	0	552395	70871.5	-2.96242	0.00842633	0.720979	0.365773	Guanosine	-	-	-	133.722	284.098	Purine nucleosides	C00387	ko01100//Metabolic pathways;ko00230//Purine metabolism	Global and overview maps;Nucleotide metabolism	Metabolism
NEG04253	45720.9	24987.8	17957.2	8284.27	25718.9	18808.6	12785.4	1669.69	0	1494.68	0	484.066	23579.6	2738.98	-3.10583	0.00356419	1	0.126976	Psilocybin	-	-	-	448.88	283.243	-	C07576	ko01110//Biosynthesis of secondary metabolites	Global and overview maps	Metabolism
POS08983	389815	298777	124254	407404	390501	377459	0	58044.2	40353.9	64503.1	19263.1	32058.5	331368	35703.8	-3.21429	6.72025e-05	0.104204	0.315773	3alpha,7alpha-Dihydroxy-5beta-cholestan-26-al	-	-	-	405.149	419.346	-	C05445	ko01100//Metabolic pathways;ko00120//Primary bile acid biosynthesis	Global and overview maps;Lipid metabolism	Metabolism
